# Supplementary material for: A cross sectional study of HPV type prevalence according to age and cytology
Source: BMC Infect Dis. 2013 Jan 30;13:53. doi: 10.1186/1471-2334-13-53 (PMC3575232; doi:10.1186/1471-2334-13-53)
Supplement: Additional file 1 — HPV type distribution according to the cytology subgroups. [file 1471-2334-13-53-S1.xlsx]

## Sheet: Φύλλο1
	HPV TYPES/ CYTOLOGY	NORMAL (N=2218)		ASCUS (N=53)		LSIL (N=821)		HSIL (N=78)		TOTAL (N=3170)
	HIGH RISK	N	% (95% CI)	N	% (95% CI)	N	% (95% CI)	N	% (95% CI)	N	% (95% CI)
	16	58	2.6 (2-3.3)	7	13.2 (4.1-22.3)	119	14.5 (12.1-16.9)	29	37.2 (26.5-47.9)	213	6.7 (5.8-7.6)
	18	15	0.7 (0.3-1)	0	0	24	2.9 (1.8-4.1)	10	12.8 (5.4-20.2)	49	1.5 (1.1-2.0)
	31	15	0.7 (0.3-1)	2	3.8 (0-8.9)	58	7.1 (5.3-8.8)	5	6.4 (1.0-11.8)	80	2.5 (2.0-3.1)
	33	17	0.8 (0.4-1.1)	2	3.8 (0-8.9)	31	3.8 (2.5-5.1)	3	3.8 (0-8.1)	53	1.7 (1.2-2.1)
	35	2	0.1 (0-0.2)	0	0	5	0.6 (0-1.1)	2	2.6 (0-6.1)	9	0.3 (0.1-0.5)
	39	24	1.1 (0.7-1.5)	0	0	43	5.2 (3.7-6.8)	2	2.6 (0-6.1)	68	2.1 (1.6-2.6)
	45	9	0.4 (0.1-0.7)	3	5.7 (0-11.9)	37	4.5 (3.1-5.9)	5	6.4 (1.0-11.8)	54	1.7 (1.3-2.2)
	51	56	2.5 (1.9-3.2)	5	9.4 (1.6-17.3)	107	13 (10.7-15.3)	14	17.9 (9.4-26.5)	182	5.7 (4.9-6.6)
	52	15	0.7 (0.3-1)	0	0	39	4.8 (3.3-6.2)	2	2.6 (0-6.1)	56	1.8 (1.3-2.2)
	53	41	1.8 (1.3-2.4)	0	0	75	9.1 (7.2-11.1)	5	6.4 (1.0-11.8)	121	3.8 (3.2-4.5)
	56	32	1.4 (0.9-1.9)	0	0	68	8.3 (6.4-10.2)	7	9 (2.6-15.3)	107	3.4 (2.7-4.0)
	58	7	0.3 (0.1-0.5)	0	0	20	2.4 (1.4-3.5)	0	0	27	0.9 (0.5-1.2)
	59	32	1.4 (0.9-1.9)	0	0	41	5.0 (3.5-6.5)	5	6.4 (1.0-11.8)	78	2.5 (1.9-3.0)
	66	20	0.9 (0.5-1.3)	0	0	41	5.0 (3.5-6.5)	2	2.6 (0-6.1)	63	2.0 (1.5-2.5)
	68	10	0.5 (0.2-0.7)	2	3.8 (0-8.9)	31	3.8 (2.5-5.1)	2	2.6 (0-6.1)	45	1.4 (1.0-1.8)
	73	10	0.5 (0.2-0.7)	3	5.7 (0-11.9)	15	1.8 (0.9-2.7)	5	6.4 (1.0-11.8)	33	1.0 (0.7-1.4)
	82	5	0.2 (0-0.4)	0	0	12	1.5 (0.6-2.3)	0	0	17	0.5 (0.3-0.8)
	LOW RISK
	6	14	0.6 (0.3-1)	0	0	36	4.4 (3.0-5.8)	2	2.6 (0-6.1)	51	1.6 (1.2-2.0)
	11	7	0.3 (0-0.5)	0	0	19	2.3 (1.3-3.3)	0	0	26	0.8 (0.5-1.1)
	40	7	0.3 (0-0.5)	0	0	17	2.1 (1.1-3.0)	2	2.6 (0-6.1)	26	0.8 (0.5-1.1)
	42	80	3.6 (2.8-4.4)	0	0	128	15.6 (13.1-18.1)	7	9 (2.6-15.3)	214	6.8 (5.9-7.6)
	43	10	0.5 (0.2-0.7)	0	0	9	1.1 (0.4-1.8)	0	0	19	0.6 (0.3-0.9)
	44	20	0.9 (0.5-1.3)	0	0	31	3.8 (2.5-5.1)	7	9 (2.6-15.3)	58	1.9 (1.4-2.3)
	70	5	0.2 (0-0.4)	0	0	7	0.9 (0.2-1.5)	2	2.6 (0-6.1)	14	0.4 (0.2-0.7)
