# Supplementary material for: A cross sectional study of HPV type prevalence according to age and cytology
Source: BMC Infect Dis. 2013 Jan 30;13:53. doi: 10.1186/1471-2334-13-53 (PMC3575232; doi:10.1186/1471-2334-13-53)
Supplement: Additional file 2 — HPV type distribution according to the age groups. [file 1471-2334-13-53-S2.xlsx]

## Sheet: Φύλλο1
		HPV TYPES/ AGE	14-25		26-46		47-70
		HIGH RISK	N	% (95% CI)	N	% (95% CI)	N	% (95% CI)
		16	61	7.1 (5.4-8.8)	130	7.4 (6.2-8.6)	22	4.0 (2.4-5.6)
		18	24	2.8 (1.7-3.9)	20	1.1 ( 0.6-1.6)	5	0.9 (0.1-1.7)
		31	31	3.6 (2.4-4.9)	47	2.7 (1.9-3.4)	2	0.4 (0-0.9)
		33	17	2 (1.0-2.9)	31	1.8 (1.1-2.4)	5	0.9 (0.1-1.7)
		35	2	0.2 (0-0.6)	5	0.3 (0-0.5)	2	0.4 (0-0.9)
		39	26	3 (1.9-4.2)	39	2.2 (1.5-2.9)	3	0.5 (0-1.2)
		45	18	2.1 (1.1-3.1)	34	1.9 (1.3-2.6)	2	0.4 (0-0.9)
		51	81	9.4 (7.5-11.4)	75	4.3 (3.3-5.2)	26	4.7 (2.9-6.5)
		52	22	2.6 (1.5-3.6)	29	1.6 (1.1-2.2)	5	0.9 (0.1-1.7)
		53	60	7.0 (5.3-8.7)	44	3.0 (1.8-3.2)	17	3.1 (1.6-4.5)
		56	36	4.2 (2.9-5.5)	64	3.6 (2.8-4.5)	7	1.3 (0.3-2.2)
		58	7	0.8 (0.2-1.4)	18	1.0 (0.6-1.5)	2	0.4 (0-0.9)
		59	47	5.5 (4.0-7.0)	26	1.5 (0.9-2.0)	5	0.9 (0.1-1.7)
		66	30	3.5 (2.3-4.7)	31	1.8 (1.1-2.4)	2	0.4 (0-0.9)
		68	16	1.9 (1.0-2.8)	27	1.5 (1.0-2.1)	2	0.4 (0-0.9)
		73	10	1.2 (0.4-1.5)	19	1.1 (0.6-1.6)	5	0.9 (0.1-1.7)
		82	3	0.3 (0-0.7)	12	0.7 (0.3-1.1)	2	0.4 (0-0.9)
		LOW RISK
		6	15	1.7 (0.9-2.6)	33	1.9 (1.2-2.5)	3	0.5 (0-1.2)
		11	9	1.0 (0.4-1.7)	17	1.0 (0.5-1.4)	0	0
		40	10	1,2 (0.4-0.9)	16	0.9 (0.5-1.4)	0	0
		42	85	9.9 (7.9-11.9)	110	6.3 (5.1-7.4)	19	3.4 (1.9-5.0)
		43	12	1.4 (0.6-2.2)	7	0.4 (0.1-0.7)	0	0
		44	22	2.6 (1.5-3.6)	26	1.5 (0.9-2.0)	10	1.8 (0.7-2.9)
		70	3	0.3 (0-0.7)	9	0.5 (0.2-0.8)	2	0.4 (0-0.9)
